# Supplementary material for: Human Tra2 proteins jointly control a CHEK1 splicing switch among alternative and constitutive target exons
Source: Nat Commun. 2014 Sep 11;5:4760. doi: 10.1038/ncomms5760 (PMC4175592; doi:10.1038/ncomms5760)
Supplement: Supplementary Data 1 — iCLIP sequencing read statistics showing number of total reads per replicate, number of cDNAs identied (i.e., reads with unique random barcodes mapped at each position), andnumber of cross-link sites. [file ncomms5760-s2.xlsx]

## Sheet: Supplementary Data 1.
Supplementary Data 1. iCLIP sequencing read statistics showing number of total reads per replicate, number of cDNAs identifed (i.e. reads with unique random barcodes mapped at each position), and number of cross-link sites.
	# reads	# reads considered for mapping	# mapped	# unique cDNAs	# x-link sites	# clusters (lowFDR_clusters)
Replicate 1	6541124	4964703	2439170	1148350	994044	44363
Replicate 2	6876940	6750087	2793897	1289320	1079650	47221
Replicate 3	6226452	6075272	2210836	901045	768936	27156
total (union)	19644516	17790062	7443903	3338710	2689610
