# Supplementary material for: Human Tra2 proteins jointly control a CHEK1 splicing switch among alternative and constitutive target exons
Source: Nat Commun. 2014 Sep 11;5:4760. doi: 10.1038/ncomms5760 (PMC4175592; doi:10.1038/ncomms5760)
Supplement: Supplementary Data 2 — Summary of all 53 Tra2-dependent human exons identified in MDA-MB-231 cellsand 38 exons which had iCLIP coverage but did not respond to joint Tra2a/Tra2β protein depletion. [file ncomms5760-s3.xlsx]

## Sheet: Supplementary Data 2.
Supplementary Data 2. Summary of all 53 Tra2-dependent exons identified in MDA-MB-231 cells and 38 exons which had iCLIP coverage but did not respond to joint Tra2α/Tra2β protein depletion.
Tra2-responsive exons
exon ID	gene	ctrl (PSI %)	double KD (PSI %)	change (PSI %)	exon size (bp)	top 10 k-mer bases	density (%)	5' ss MAX ENT	3' ss MAX ENT	sum MAX ENT	weakest ss
chr7:23561751-23562051	TRA2A	13	n/a	n/a	301	135	44.8505	3.37	8.88	12.25	3.37
chr3:185649365-185649640	TRA2B	14	n/a	n/a	276	108	39.1304	1.76	10.29	12.05	1.76
chr16:4881980-4882222	GLYR1	96.1165	55.2048	-40.9116	243	71	29.2181	7.81	5.69	13.5	5.69
chr5:70845247-70845433	BDP1	95.1585	62.9929	-32.1656	187	26	13.9037	9.65	3.25	12.9	3.25
chr17:62512841-62512946	CEP95	85.4831	57.3896	-28.0935	106	32	30.1887	4.75	10.57	15.32	4.75
chr2:242194789-242194995	HDLBP	100	73.0004	-26.9996	207	33	15.942	9.01	5.85	14.86	5.85
chrX:76949313-76949426	ATRX	70.0667	46.8333	-23.2333	114	32	28.0702	8.39	6.96	15.35	6.96
chr7:21951235-21951372	CDCA7L	73.0983	46.9967	-26.1017	138	24	17.3913	5.05	6.74	11.79	5.05
chr1:46072993-46074009	NASP	49.3113	36.921	-12.3903	1017	247	24.2871	9.24	5.09	14.33	5.09
chr21:48056351-48056459	PRMT2	39	8	-31	109	27	24.7706	9.46	2.15	11.61	2.15
chr6:82923944-82924546	IBTK	96.6771	77.6201	-19.057	603	96	15.9204	6.99	8.73	15.72	6.99
chr1:67411833-67411978	MIER1	98.456	80.4239	-18.0321	146	31	21.2329	5.83	6.07	11.9	5.83
chr11:47776080-47776216	FNBP4	55.9763	38.9308	-17.0455	103	34	33.0097	7.41	8.04	15.45	7.41
chr12:395292-395373	KDM5A	47.0398	31.1067	-15.9331	82	15	18.2927	7.64	6.33	13.97	6.33
chr1:200583446-200583533	KIF14	98.7876	83.8594	-14.9282	88	30	34.0909	9.81	8.31	18.12	8.31
chr5:102309820-102310140	PAM	78.2456	62.5498	-15.6958	321	23	7.16511	8.42	13.93	22.35	8.42
chr4:56352560-56352716	CLOCK	33.059	17.6586	-15.4004	157	24	15.2866	8.02	9.25	17.27	8.02
chr2:128255716-128255813	IWS1	100	83.47	-16.53	98	45	45.9184	9.49	7.79	17.28	7.79
chr11:68305127-68305359	PPP6R3	96.1315	82.1081	-14.0234	233	46	19.7425	7.61	7.15	14.76	7.15
chr8:68105699-68105837	CSPP1 ex1	95.9534	82.4613	-13.4921	139	10	7.19424	8.76	8.41	17.17	8.41
chr7:36456689-36456799	ANLN	91.9823	80.3653	-11.617	111	18	16.2162	2.01	9.63	11.64	2.01
chr12:76462689-76462774	NAP1L1 ex1	96.234	85.0249	-11.2091	86	37	43.0233	7.04	3.67	10.71	3.67
chr3:156874800-156874872	CCNL1	17.6642	7.96236	-9.70188	73	5	6.84932	8.34	0.02	8.36	0.02
chr20:57015963-57016139	VAPB	93.4686	82.8832	-10.5854	177	38	21.4689	8.49	7.88	16.37	7.88
chr7:134620439-134620516	CALD1	15.0358	5.91795	-9.11785	78	36	46.1538	8.39	0.33	8.72	0.33
chr2:24888618-24888784	NCOA1	100	93.6959	-6.30411	167	43	25.7485	8.38	6.11	14.49	6.11
chr21:34921782-34927697	SON	95.0471	87.356	-7.6911	5916	417	7.04868	8.73	7.21	15.94	7.21
chr1:78097520-78099090	ZZZ3	95.5523	90.9653	-4.58706	1571	187	11.9032	5.31	7.87	13.18	5.31
chr1:115292442-115292828	CSDE1	100	94.6613	-5.33869	387	43	11.1111	9.65	8.58	18.23	8.58
chr1:214478530-214478593	SMYD2	100	95.4222	-4.57779	64	14	21.875	10.28	10.01	20.29	10.01
chr2:86676930-86677085	KDM3A	100	95.6529	-4.34708	156	16	10.2564	6.97	9.05	16.02	6.97
chr4:74012958-74013149	ANKRD17	100	96.0423	-3.95766	192	29	15.1042	9.88	5.14	15.02	5.14
chr3:180326489-180326598	TTC14	100	7.53603	-92.464	110	47	42.7273	7.2	1.03	8.23	1.03
chr5:80600577-80600960	ZCCHC9	78.0488	10.111	-67.9378	401	70	17.4564	7.23	2.01	9.24	2.01
chr5:37058993-37059267	NIPBL	100	93.273	-6.72696	275	45	16.3636	9.31	7.15	16.46	7.15
chr3:33895371-33895505	PDCD6IP	100	95.886	-4.11404	135	20	14.8148	9.11	6.14	15.25	6.14
chr1:78401508-78401729	NEXN	93.9821	46.25	-47.7321	222	55	24.7748	7.3	6.55	13.85	6.55
chr14:56139890-56139973	KTN1 e1	90.0704	59.2291	-30.8412	84	20	23.8095	8.85	5.7	14.55	5.7
chr14:56130673-56130759	KTN1 ex2	55.4726	31.1551	-24.3174	87	20	22.9885	-0.35	3.9	3.55	-0.35
chr1:52991235-52992045	ZCCHC11	68.796	22.3138	-46.4822	811	130	16.0296	8.07	5.96	14.03	5.96
chr13:33109906-33111164	N4BP2L2	91.3889	52.5063	-38.8826	1259	140	11.1199	11.78	8.46	20.24	8.46
chr5:114606910-114607323	CCDC112	89.8829	19.9315	-69.9514	414	125	30.1932	7.36	1.83	9.19	1.83
chr10:96256812-96256929	TBC1D12	93.5706	54.8458	-38.7248	118	33	27.9661	8.62	6.27	14.89	6.27
chr3:160137146-160137331	SMC4	100	34.2877	-65.7123	186	35	18.8172	4.05	10.1	14.15	4.05
chr2:71360028-71360610	MPHOSPH10	97.9146	55.9931	-41.9215	679	105	15.4639	9.06	9.75	18.81	9.06
chr12:111957683-111957880	ATXN2	98.2311	43.0921	-55.1391	198	35	17.6768	5.39	10.35	15.74	5.39
chr4:47912841-47913011	NFXL1	100	84.823	-15.177	171	50	29.2398	9.04	8.45	17.49	8.45
chr9:37126309-37126939	ZCCHC7	92.1228	19.7554	-72.3674	631	105	16.6403	8.54	10.74	19.28	8.54
chr14:58926561-58926788	KIAA0586	91.6311	54.486	-37.1451	228	59	25.8772	6.42	5.26	11.68	5.26
chr2:242092891-242093019	PPP1R7	75.7694	52.4999	-23.2695	129	25	19.3798	7.87	4.03	11.9	4.03
chrX:11779619-11779701	MSL3	100	59.0944	-40.9056	83	30	36.1446	0.19	5.63	5.82	0.19
chr11:125497502-125497725	CHEK1	90.9447	35.853	-55.0917	224	35	15.625	7.37	9.62	16.99	7.37
chr7:151046159-151046326	NUB1	80.5452	39.488	-41.0572	168	20	11.9048	8.4	9.92	18.32	8.4
chr10:92678888-92679025	ANKRD1	100	27	-73	138	35	25.3623	4.89	7.55	12.44	4.89
		ctrl (PSI %)	double KD (PSI %)	change (PSI %)	exon size (bp)		density (%)	5' ss MAX ENT	3' ss MAX ENT	sum MAX ENT	weakest ss
	MEAN	82.017	56.594	-28.0582	377.722		22.273	7.3637	6.87741	14.2411	5.52222
Non-responsive exons
exon ID	gene	ctrl (PSI %)	double KD (PSI %)	change (PSI %)	exon size (bp)	top 10 k-mer bases	density	5' ss MAX ENT	3' ss MAX ENT	sum MAX ENT	weakest ss
chr5:138642928-138644016	MATR3	96	no significant change	n/a	1089	107	9.82553	10.47	7.97	18.44	7.97
chr8:38947566-38947707	ADAM9	100	no significant change	n/a	142	24	16.9014	-3.34	8.04	4.7	-3.34
chr17:27613010-27614734	NUFIP2	98	no significant change	n/a	1725	121	7.01449	9.01	12.07	21.08	9.01
chr7:156956504-156956557	UBE3C ex1	100	no significant change	n/a	54	23	42.5926	7.3	8.94	16.24	7.3
chr7:156961742-156961816	UBE3C ex2	100	no significant change	n/a	75	14	18.6667	10.08	10.37	20.45	10.08
chr16:304380-304680	ITFG3	100	no significant change	n/a	301	28	9.30233	8.05	5.07	13.12	5.07
chr21:40717072-40717200	HMGN1	100	no significant change	n/a	129	34	26.3566	5.24	9.15	14.39	5.24
chr1:221912276-221913129	DUSP10	62	no significant change	n/a	854	64	7.49415	8.99	10.81	19.8	8.99
chr1:22827985-22828177	ZBTB40	100	no significant change	n/a	193	22	11.399	9.45	8.27	17.72	8.27
chr1:219366424-219366593	LYPLAL1	100	no significant change	n/a	170	15	8.82353	9.14	4.1	13.24	4.1
chr11:77066713-77066887	PAK1	87	no significant change	n/a	175	26	14.8571	6.01	4.62	10.63	4.62
chr7:151791275-151791607	GALNT11	72	no significant change	n/a	333	29	8.70871	9.66	11.81	21.47	9.66
chr3:25781068-25781290	NGLY1	100	no significant change	n/a	223	24	10.7623	8.23	9.84	18.07	8.23
chr6:170626458-170628212	FAM120B	84	no significant change	n/a	1755	184	10.4843	9.79	10.75	20.54	9.79
chr17:20107646-20109225	SPECC1	100	no significant change	n/a	1580	303	19.1772	8.68	9.85	18.53	8.68
chr11:3023771-3023830	CARS	100	no significant change	n/a	60	32	53.3333	0.91	7.88	8.79	0.91
chr1:94997877-94998036	F3 ex2	92	no significant change	n/a	160	22	13.75	10.03	7.33	17.36	7.33
chr6:18258535-18258636	DEK ex1	100	no significant change	n/a	102	27	26.4706	11	4.71	15.71	4.71
chr9:33026811-33026988	DNAJA1	100	no significant change	n/a	178	24	13.4831	10.06	9.52	19.58	9.52
chr12:76453578-76453658	NAP1L1 ex2	100	no significant change	n/a	81	18	22.2222	5.63	8.51	14.14	5.63
chr12:95876991-95877056	METAP2	100	no significant change	n/a	66	30	45.4545	0.13	6.32	6.45	0.13
chr7:11021999-11022786	PHF14	84	no significant change	n/a	788	256	32.4873	6.04	9.59	15.63	6.04
chr3:185410487-185410568	IGF2BP2	100	no significant change	n/a	82	15	18.2927	6.12	0.56	6.68	0.56
chrX:102933427-102933579	MORF4L2	91	no significant change	n/a	153	30	19.6078	7.65	10.15	17.8	7.65
chr5:179133259-179133332	CANX	100	no significant change	n/a	74	5	6.75676	10.45	6.19	16.64	6.19
chr17:48165589-48165730	ITGA3	100	no significant change	n/a	142	22	15.493	3.35	10.77	14.12	3.35
chr4:83347616-83347786	HNRNPDL	97	no significant change	n/a	171	0	0	8.24	9.39	17.63	8.24
chr1:150300779-150300925	PRPF3	100	no significant change	n/a	147	23	15.6463	8.02	7.85	15.87	7.85
chr8:68062018-68062170	CSPP1 ex2	100	no significant change	n/a	153	19	12.4183	2.93	7.95	10.88	2.93
chr3:47122291-47122573	SETD2	100	no significant change	n/a	283	52	18.3746	3.93	3.73	7.66	3.73
chr14:62212409-62212535	HIF1A ex1	100	no significant change	n/a	127	5	3.93701	6.32	5.49	11.81	5.49
chr14:94545371-94546093	DDX24	92	no significant change	n/a	723	142	19.6404	11.08	7.94	19.02	7.94
chr14:62187097-62187290	HIF1A ex2	100	no significant change	n/a	194	21	10.8247	10.1	3.34	13.44	3.34
chr6:15452237-15452406	JARID2	100	no significant change	n/a	170	20	11.7647	10.06	11.85	21.91	10.06
chr6:18236683-18236831	DEK ex2	100	no significant change	n/a	149	23	15.4362	8.83	6.68	15.51	6.68
chr15:70969447-70969479	UACA	100	no significant change	n/a	33	4	12.1212	7.81	10.13	17.94	7.81
chr2:100013223-100013361	EIF5B	100	no significant change	n/a	139	10	7.19424	8.62	13.02	21.64	8.62
chrX:69622416-69622545	KIF4A	100	no significant change	n/a	130	20	15.3846	7.2	7.11	14.31	7.11
chr6:7310150-7310232	SSR1	100	no significant change	n/a	83	25	30.1205	4.82	-2.47	2.35	-2.47
		ctrl (PSI %)	double KD (PSI %)	change (PSI %)	exon size (bp)		density (%)	5' ss MAX ENT	3' ss MAX ENT	sum MAX ENT	weakest ss
	MEAN	96.2821	no significant change	n/a	338.103		16.9892	7.33564	7.82564	15.1613	5.97487
