# Supplementary material for: Human Tra2 proteins jointly control a CHEK1 splicing switch among alternative and constitutive target exons
Source: Nat Commun. 2014 Sep 11;5:4760. doi: 10.1038/ncomms5760 (PMC4175592; doi:10.1038/ncomms5760)
Supplement: Supplementary Data 3 — Sequences of oligonucleotide primers used in this study. [file ncomms5760-s4.xlsx]

## Sheet: Supplementary Data 3.
Supplementary Data 3. Sequences of oligonucleotide primers used in this study.
ADAM9 F	TCCTGGGATGGTTAACGAAG
ADAM9 R	GGGAGGTGTCACTGGAGAAA
ANKRD1 F	GGAAAGAAGAATGGCAATGG
ANKRD1 R	GCAGCCTTCAGAAACGTAGG
ANKRD17 F	GCTGTATCCCCTGTTGCTGT
ANKRD17 R	TGCCTGCTGATTCATTTGAG
ANLN F	GAAAAGGTGACCGAAAACCA
ANLN R	GTTCTTCGCTGCTTTCTGCT
ATRX F	GAACTTGCAATGAAGGGTGTC
ATRX R	TGAAAAACCTTTGGATGATGAA
ATXN2 F	GGGATCCCAATGATATGTTTC
ATXN2 R	CCAGAATTCGGGTTGAAATC
BDP1 F	TTCCAGAAGTCCAACAAGAGAA
BDP1 R	TTTTTGGCAGGAGGAATGTG
BTBD7 F	AAACATGACCAGGGCAGAAG
BTBD7 internal	GCATCCTGCTTATGTCTCACTG
BTBD7 R	GTCGGTGCACCCATTTAGAG
CALD1 F	GGAAGAGGAGAAGCCAAAGC
CALD1 R	TGTGGGTCATGAATTCTCCA
CANX F	TTGTTGAGGCTCATGATGGA
CANX R	CACCTGGAAGCTTTGACTCC
CARS F	TGGAGTATTTGTCGGTTTCTGA
CARS R	CCCACAGTGGTGAAACTGGT
CCDC112 F	GGGAAGCCAACATTTATGGA
CCDC112 R	TTTGGTTCGTTCTTCCCAAC
CCNL1 F	TTTAGCACCCTCCTCTCTGC
CCNL1 R	TCCGCCAGTTAAGAGGAAAA
CDCA7L F	TCTTGGTGGGGAACTGAAAG
CDCA7L R	GTTGGCTTCCGAGATGATGT
CEP95 F	TCCTGGAAATATTTGATGGTTTG
CEP95 R	AGGTGTGTGCTGTGTCTCCA
CHEK1 F	GACTGGGACTTGGTGCAAAC
CHEK1 R	TGCCATGAGTTGATGGAAGA
CLOCK F	TTCTGAGACTTATGGTTGGTCA
CLOCK R	CAATCGAGCTCATTTTACTACAGC
CSDE1 F	AAGTCTTGCAGGTTGCCATT
CSDE1 F2	CTCCAGTTTCCAGCTGAACG
CSDE1 internal	ACTGTGAGATTGCCCGGTA
CSDE1 R	CGCGAGAGAAGCGAGATTTA
CSDE1 R2	TATCATCGGACCGACGGACT
CSPP1 F1	CTCCCTCCACCATCACAGTT
CSPP1 F2	CGGGAAAGAGAAGAAAGAAGG
CSPP1 R1	TTTTCCAGGAATCTGCTGCT
CSPP1 R2	AGTTCAGTTGGAGGCTCACC
DDX24 F	GGTGGTGCTTCGGTGTTACT
DDX24 internal	AGCTTGTGCCTTTCTCTTGG
DDX24 R	GGCGGTTTCTGAGGTTCTTC
DEK F	ACAGCCAAAAGAGAAAAACCT
DEK F	AGTGCCTGGCCTGTTGTAAA
DEK R	GTTGTTTTTATGAAATCTTTTCTTTCA
DEK R	AGAGGAGAGCGAGGAGGAAG
DNAJA1 F	CTACGATGTTTTGGGGGTCA
DNAJA1 R	TTGCAGAGCCAGTTTTCTTG
DUSP10 F	AGGAACAGGAAGGGCAAGAT
DUSP10 internal	GTTAGCAGGGCAGGTGGTAG
DUSP10 R	TGAATGTGCGAGTCCATAGC
EIF5B F	ATTTTGGCCTTCGATGTGAG
EIF5B R	TCCAAACATTTTGGGTGACTC
F3 F	CCCACTCCTGCCTTTCTACA
F3 R	TAAGCCTCCGGGATGTTTTT
FAM120B F	CTGGTGTTGGCGCATCTCTA
FAM120B internal	TTTTAATACGGACAGACCCTGAA
FAM120B R	AGCCTGCAGCTCTTCTCTTG
FNBP4 F	TCAAGGTCTGTTTGGCAAGA
FNBP4 R	TCAGGATGCAGCAGAACAAC
GALNT11 F	CTGTGGCGGGAGAGAAGAT
GALNT11 R	CAAGCGGTCACTGATAAGCA
GLYR1 F	CTAGACTCCGGGATGGTGAG
GLYR1 R	GCCTGGATCAAAGTGGAACA
HDLBP F	CTGAGTGATTTTGGCCAGGT
HDLBP R	GAAGGAACAGTTGGCTCAGG
HIF1A F1	TCAGAGAAAGCGAAAAATGGA
HIF1A F2	CACCTCTGGACTTGCCTTTC
HIF1A R1	CCCTGCAGTAGGTTTCTGCT
HIF1A R2	AAAACCATCCAAGGCTTTCA
HMGN1 F	GCTTCATCAGAGGCTGGACT
HMGN1 R	CCTGTGCTTTTCAGATTCTTCA
HNRPDL F	GGCTGGTAATTGTTTTGGTGA
HNRPDL R	GTTGCACAACCCAAAGAGGT
IBTK F	TTCAGTTTATTACCAGTGTTCTTGG
IBTK R	CTTTGCAATCCTGCAGTCAG
IGF2BP2 F	CGGGAAATCAATCTGTCTGG
IGF2BP2 R	GGCTCAATATGGGACAGTGG
ITFG3 F	CAGATGCACCAGCAGGAGT
ITFG3 R	AGGATCGGCTGAAATTGTTG
ITGA3 F	GACATTGACTCGGAGCTGGT
ITGA3 R	CTGGTCACCCAGTGCTTCTT
IWS1 F	TCAGCAGCTTCATTCATCTTG
IWS1 R	ATTGCAGACATATTTGGAGAATC
JARID2 F	CATCCCAAGTGTCCTCCACT
JARID2 R	CATTGTTGGTGGCTGTTTTG
KDM3A F	GGGGAGGAGGTTTCTCAGTC
KDM3A R	CAAACCAGCTTTGTCCAACA
KDM5A F	TGGTCAGGAGCAGAGGAGTC
KDM5A R	CCCTGCTTCTTTGCACAGTT
KIAA0586 F	CAGAAAGACAGTGGATGAATGG
KIAA0586 R	CTTCGATGGCCCTGATAAAC
KIF14 F	TTGCTTTCTCTGCCCATTTT
KIF14 R	GAAGCTAGCAGCACCACTCC
KIF4A F	CCCTTACTGAAGTGCGTGGT
KIF4A R	TGCTGTTGCTCCATTCTGAC
KTN1a F	CGAGAACATTTGGAAATGGAA
KTN1a R	TGCAAATCACCAGCTACCTTC
KTN1b F	AAGAAATAAGTGGTCTCTGGAATGA
KTN1b R	AAGGGACAGACACCTTTGGA
LYPLAL1 F	GAATGTGGATCAAGCAGGTTT
LYPLAL1 R	CCATGCATCCTCCCATAGAG
LYST F	GAAAGATAAGAGTGGCATTGTGG
LYST internal	TGTGTACAAATCAGATAATCCTGTCA
LYST R	TGCCAGAGAGTATTGGTGGA
MATR3 F	CTGGGGGTTCTCCGTGTC
MATR3 internal	TGACAGAATGGATTATGAAGATGA
MATR3 R	GACGACTGTGACTTGCTCCA
METAP2 F	TTGGAAAGATCAGCATTGGA
METAP2 R	CATCTTGTGTGGGTGGGTATT
MIER1 F	CCATCTGTTGAATCTTCAAGTCC
MIER1 R	TTTTCCCCACTACAGCCACT
MORF4L2 F	AGGAGGCCCCTCTCATTTTA
MORF4L2 R	GATTGCAGAACCTTCCCTGA
MPHOSPH10 F	AGCGGTGTCTGACGGAAGT
MPHOSPH10 R	TTGTTTGAATCCAGCTCATCA
MSL3 F	GCCTGGTGTGGACTCTGTCT
MSL3 R	TCATCCTCCAGCTGCTTCTT
N4BP2L2 F	TGGGAGGTAAAGGTCAATGC
N4BP2L2 internal	AATGGCTGCAGTATGCAAGA
N4BP2L2 R	TGTTCTGGTTCCAGTCATGG
NAP1L1 F1	CTTGCAGGTTTTTGAGAGCA
NAP1L1 F2	GGAATTCCTTTGGGGTCTTC
NAP1L1 R1	CCCTACGTGCTGACGCTAAT
NAP1L1 R2	AATGCTCTCAAAAACCTGCAA
NASP F	AATGGAGAATGGTGTGTTGG
NASP internal	TCCCTAAGGATGGTGCAGTC
NASP R	GAATCATTTGGCATTTCTTCG
NCOA1 F	CCCTGCTAACCCAGACTCAC
NCOA1 R	CCAAAAGAAGAGGTCCCAAG
NEXN F	CTTACACCGGGAAAACTGGA
NEXN R	TTGCAGGCCTAACATCAACA
NFXL1 F	AGTTCCTTCTGGCACCAGTC
NFXL1 R	CATAGCCCCTGCTTGAAAAG
NGLY1 F	AGCGAGCTTCAAACCCTACA
NGLY1 R	GCTTGTATTCCGGTCCAAGA
NIPBL F	ACACAGGAAGAGCCGTTGTT
NIPBL R	ATGTCACTCCGCAGGAAGTC
NUB1 F	TTCAAGCAAAATTGACCCAGT
NUB1 R	GGACCTCAGTTCTCTGCCAGT
NUFIP2 F	TTGCTTCTGCAAATTCCAAAT
NUFIP2 internal	ATTCCTGCTTTCCCAAAGGT
NUFIP2 R	ACCAGCAGCCTCACCAATAC
PAK1 F	TGTGTACACGGTGCCTGAAG
PAK1 R	AGTGCCACCAGTTTCAGAAGA
PAM F	AGCAGCCAAAACGAGAAGAA
PAM R	GAAACCTGGCCTGGTAACAA
PDCD6IP F	CCTGGCTCAAGATGGTGTG
PDCD6IP R	TCTTTCTGTCTTCCGTGCAA
PHF14 F	AAGCCTTTGGCAGCTTCTCT
PHF14 internal	AAAGGGAGATCTGCGTCTCA
PHF14 R	TGCCACAATTGTCACACTGA
PPP1R7 F	AGTCGCAGGAGATGATGGAG
PPP1R7 R	TCCCTATGCGATAGTGATTCAA
PPP6R3 F	GCAAGGAGCCACAAAGAAGA
PPP6R3 R	AGGGGAATCGTTTAGGAGGA
PRMT2 F	CTCAGGCTCCTGGAAAGGAC
PRMT2 R	GGACAGTCACCTGATGTTGCC
PRPF3 F	GTTTGAGGCTGTGGAGGAAG
PRPF3 R	GGGGGCTAATGAAGCTCAG
SETD2 F	TTGTGTTTTCCTTTTCAGTTTGA
SETD2 R	CGCTGAAATAGAGCCCAAAG
SMC4 F	TGGATGTAGCCCAGTCAGAA
SMC4 R	CCAGTGCATGACAACAGGAT
SMN2 F	ACCACCTCCCATATGTCCAG
SMN2 R	TTTGAAGAAATGAGGCCAGTT
SMYD2 F	GTGGGGGACTTGCTGTTCT
SMYD2 R	AGTCTCCGAGGGATTCCAGT
SON F	ACACCCATTGAAGGAAACCA
SON internal	TGACTCAGATTCTTCTGGCTGT
SON R	ATGGCAGCTGCATTAGCTTT
SPECC1 F	GTGGTTCGCCTGAAGAAGAC
SPECC1 internal	TGGCCAAAACTTTGGAAGAG
SPECC1 R	TGCAGCTTTAGGCTGGTTCT
SSR1 F	AGACTCCTCCCCCGCTTG
SSR1 R	CAAACAGTATAGTTGTATCTGCACTCG
TBC1D12 F	AATCTTCCTGCCAAATCTGTG
TBC1D12 R	TTTTCCACCGTTCTTTTGCT
TRA2A F	TTTGGAAACCCTTGATGGAC
TRA2A poison	TTCCCCAATTCAAACAATTCA
TRA2A R	AAAACAACTTCGAGGGCAGA
TRA2B F	ATCCGTGAGCACTTCCACTT
TRA2B poison	CATCTTCCCCACTTCACACA
TRA2B R	GCGTCACATCCGGTAGAGTT
TTC14 F	AGCTTTGGCTTTGGATGAGA
TTC14 R	AGGATGCCCTAGATGAATGC
UACA F	TGGAGATTGAAAATGAAGATTTGA
UACA R	TCCTTAAGCTTTCTTCATGTTGC
UBE3C F	CTGCCAGGATGTTCAGCTTC
UBE3C R	GCCATTAGCAATGGGAAAAG
VAPB F	CCAACCTAAAGCTTGGCAAC
VAPB R	CATCCGCAGTCCATCTTCTT
ZBTB40 F	TCATGGTTACCCAGGATGTTT
ZBTB40 R	ATTCCTCCTTGGCTGTTTCC
ZCCHC11 F	GGAGCCACTGAGATGAGGAG
ZCCHC11 internal	GGAAGGTTGGCAGCATTTAC
ZCCHC11 R	GCCTCTGCTCAGGTGTCAAT
ZCCHC7 F	GCCTCCTTACCTCATTTGTCC
ZCCHC7 R	TTTGTCACTGATGGACCAGTTT
ZCCHC9 F	GCACTATGTGCTTCCGGTCT
ZCCHC9 R	TCTGTGGACCCACACCTGTA
ZZZ3 F	TCTGGTGCCTGCCTAAACTT
ZZZ3 internal	CATGATTCTCGGGTACTCTGC
ZZZ3 R	TCATGGCTGAAGCTGAGAGA
